# Supplementary material for: Direct Transport to Cardiac Arrest Center and Survival Outcomes after Out-of-Hospital Cardiac Arrest by Urbanization Level
Source: J Clin Med. 2022 Feb 16;11(4):1033. doi: 10.3390/jcm11041033 (PMC8877090; doi:10.3390/jcm11041033)
Supplement: Supplementary file 1 [file jcm-11-01033-s001.zip]

Archive with 1 entries (1 files):
- jcm-1582476-supplementary.pdf
